# Supplementary material for: Physical losses could partially explain modest carotenoid retention in dried food products from biofortified cassava
Source: PLoS One. 2018 Mar 21;13(3):e0194402. doi: 10.1371/journal.pone.0194402 (PMC5862478; doi:10.1371/journal.pone.0194402)
Supplement: S1 Data — (XLSX) [file pone.0194402.s001.xlsx]

## Sheet: All data
Year	Place	Variety	Step	Step nb	Rep	13-cis b-carotene	trans B-carotene	9-cis b-carotene	Weight (kg)	total trans-B content	total trans-B content in peeled roots	Trans-B-carotene True retention (TR)	Dry matter	Trans-B content dry weight b	Cis/trans	Percentage material loss	pH after fermentation	Roasting temperature	peeling time	washing time	grating time	fermenting time	pressing time	sifting time	roasting time	sieving time
2012	Atiba	01/1371	peeled roots	1	a	0.0869537	4.9978	1.22595	33.64	168.126	168.126	1	0.328156	15.23	0.262696	0.667725	4.3	102	0.266667		0.0333333	46.7167	1.06667	0.0166667	0.483333	0.1
2012	Atiba	01/1371	peeled roots	1	b	0.0961988	5.77287	1.39162	36.5	210.71	210.71	1	0.328156	17.5919	0.257727	0.725358	4.2	96	0.35		0.0666667	46.7167	1.3	0.0166667	0.366667	0.05
2012	Atiba	01/1371	peeled roots	1	c	0.120585	6.5066	1.57424	39.1	254.408	254.408	1	0.328156	19.8278	0.260478	0.777955	4.2	100	0.233333		0.0333333	46.4167	1.2	0.0166667	0.45	0.05
2012	Atiba	01/1371	grated mash	2	A	0.0954647	5.28888	1.33782	34.32	181.514	168.126	1.07963			0.270999	0.681223	4.3	102	0.266667		0.0333333	46.7167	1.06667	0.0166667	0.483333	0.1
2012	Atiba	01/1371	grated mash	2	B	0.0799261	5.17465	1.34739	34.22	177.077	210.71	0.840382			0.275828	0.680048	4.2	96	0.35		0.0666667	46.7167	1.3	0.0166667	0.366667	0.05
2012	Atiba	01/1371	grated mash	2	C	0.102922	5.25134	1.44952	37.5	196.925	254.408	0.774053			0.295628	0.74612	4.2	100	0.233333		0.0333333	46.4167	1.2	0.0166667	0.45	0.05
2012	Atiba	01/1371	fermented mash	3	A	0.0871282	5.72973	1.3452	26.64	152.64	168.126	0.90789	0.384591	14.8982	0.249982	0.528781	4.3	102	0.266667		0.0333333	46.7167	1.06667	0.0166667	0.483333	0.1
2012	Atiba	01/1371	fermented mash	3	B	0.0830854	4.55627	1.20253	26.02	118.554	210.71	0.562642	0.383178	11.8907	0.282165	0.517091	4.2	96	0.35		0.0666667	46.7167	1.3	0.0166667	0.366667	0.05
2012	Atiba	01/1371	fermented mash	3	C	0.0934505	5.66422	1.506	28.94	163.923	254.408	0.644329	0.387393	14.6214	0.282377	0.575806	4.2	100	0.233333		0.0333333	46.4167	1.2	0.0166667	0.45	0.05
2012	Atiba	01/1371	pressed & fermented mash	4	A	0.114195	6.3766	1.5891	20.38	129.955	168.126	0.772962	0.495163	12.8778	0.267117	0.404526	4.3	102	0.266667		0.0333333	46.7167	1.06667	0.0166667	0.483333	0.1
2012	Atiba	01/1371	pressed & fermented mash	4	B	0.1033	5.65031	1.37778	18.26	103.175	210.71	0.489653	0.527125	10.7191	0.262124	0.362878	4.2	96	0.35		0.0666667	46.7167	1.3	0.0166667	0.366667	0.05
2012	Atiba	01/1371	pressed & fermented mash	4	C	0.0985399	6.81341	1.7398	20.6	140.356	254.408	0.551697	0.509963	13.3606	0.269812	0.409869	4.2	100	0.233333		0.0333333	46.4167	1.2	0.0166667	0.45	0.05
2012	Atiba	01/1371	gari	5	A	0.301202	5.93355	2.30753	10.16	60.2849	168.126	0.358569	0.923828	6.42278	0.439659	0.201667	4.3	102	0.266667		0.0333333	46.7167	1.06667	0.0166667	0.483333	0.1
2012	Atiba	01/1371	gari	5	B	0.304849	8.71281	2.91889	9.56	83.2944	210.71	0.395304	0.929509	9.37356	0.37	0.189984	4.2	96	0.35		0.0666667	46.7167	1.3	0.0166667	0.366667	0.05
2012	Atiba	01/1371	gari	5	C	0.426086	9.51329	3.33525	10.72	101.982	254.408	0.400862	0.910668	10.4465	0.395377	0.213291	4.2	100	0.233333		0.0333333	46.4167	1.2	0.0166667	0.45	0.05
2012	Atiba	01/1371	juice during grating	6	A	1.07675	3.89094	0.0309846	1.86	7.23714	168.126	0.0430459	0.16156	24.0835	0.284696	0.0369194	4.3	102	0.266667		0.0333333	46.7167	1.06667	0.0166667	0.483333	0.1
2012	Atiba	01/1371	juice during grating	6	B	0.079141	4.05637	1.42369	1.6	6.49019	210.71	0.0308016	0.142987	28.3688	0.370487	0.0317965	4.2	96	0.35		0.0666667	46.7167	1.3	0.0166667	0.366667	0.05
2012	Atiba	01/1371	juice during grating	6	C	0.0769478	3.45131	1.06485	0.96	3.31326	254.408	0.0130234	0.182033	18.9598	0.330831	0.0191007	4.2	100	0.233333		0.0333333	46.4167	1.2	0.0166667	0.45	0.05
2012	Barracks	01/1371	peeled roots	1	a	0.0879483	6.43045	1.37151	32.08	206.289	206.289	1	0.328156	19.5957	0.226961	0.636761	4.9	89	0.65	0.0833333	0.05	3.83333	1.5	0.216667	1.41667	0.05
2012	Barracks	01/1371	peeled roots	1	b	0.0802298	5.75546	1.28482	32.08	184.635	184.635	1	0.328156	17.5388	0.237174	0.640575	4.9	89	1.05	0.0666667	0.05	3.05	1.5	0.216667	1.51667	0.0333333
2012	Barracks	01/1371	peeled roots	1	c	0.0918671	6.43085	1.33285	34.04	218.906	218.906	1	0.328156	19.5969	0.221544	0.678899	5	87	0.683333	0.116667	0.05	2.43333	1.5	0.283333	1.33333	0.05
2012	Barracks	01/1371	grated mash	2	A	0.116194	5.92374	1.57123	29.14	172.618	206.289	0.836777	0.307427	19.2688	0.284858	0.578404	4.9	89	0.65	0.0833333	0.05	3.83333	1.5	0.216667	1.41667	0.05
2012	Barracks	01/1371	grated mash	2	B	0.110563	5.9734	1.41807	30.26	180.755	184.635	0.978985	0.321723	18.5669	0.255906	0.604233	4.9	89	1.05	0.0666667	0.05	3.05	1.5	0.216667	1.51667	0.0333333
2012	Barracks	01/1371	grated mash	2	C	0.0854318	6.02618	1.51038	32.26	194.405	218.906	0.888074	0.315263	19.1148	0.264813	0.643398	5	87	0.683333	0.116667	0.05	2.43333	1.5	0.283333	1.33333	0.05
2012	Barracks	01/1371	pressed & fermented mash	4	A	0.103271	9.05322	1.86238	16.28	147.386	206.289	0.714466	0.49427	18.3164	0.217122	0.323144	4.9	89	0.65	0.0833333	0.05	3.83333	1.5	0.216667	1.41667	0.05
2012	Barracks	01/1371	pressed & fermented mash	4	B	0.096993	8.45012	1.66244	17.12	144.666	184.635	0.783523	0.491718	17.1849	0.208215	0.341853	4.9	89	1.05	0.0666667	0.05	3.05	1.5	0.216667	1.51667	0.0333333
2012	Barracks	01/1371	pressed & fermented mash	4	C	0.114138	8.55642	1.86644	17.52	149.909	218.906	0.684808	0.495744	17.2597	0.231472	0.349422	5	87	0.683333	0.116667	0.05	2.43333	1.5	0.283333	1.33333	0.05
2012	Barracks	01/1371	gari	5	A	0.405903	11.218	3.27706	8.58	96.2501	206.289	0.466579	0.871426	12.8731	0.32831	0.170306	4.9	89	0.65	0.0833333	0.05	3.83333	1.5	0.216667	1.41667	0.05
2012	Barracks	01/1371	gari	5	B	0.303993	10.9939	3.04975	9.06	99.6046	184.635	0.539467	0.880158	12.4908	0.305055	0.180911	4.9	89	1.05	0.0666667	0.05	3.05	1.5	0.216667	1.51667	0.0333333
2012	Barracks	01/1371	gari	5	C	0.353372	10.464	2.96447	9.22	96.4781	218.906	0.440728	0.859803	12.1702	0.317072	0.183885	5	87	0.683333	0.116667	0.05	2.43333	1.5	0.283333	1.33333	0.05
2012	Barracks	01/1371	juice during grating	6	A	0.0960628	4.85989	1.72386	1.198	5.82215	206.289	0.0282233	0.200878	24.1932	0.374477	0.0237793	4.9	89	0.65	0.0833333	0.05	3.83333	1.5	0.216667	1.41667	0.05
2012	Barracks	01/1371	juice during grating	6	B	0.0550281	2.40956	0.978951	0.98	2.36137	184.635	0.0127894	0.131448	18.3308	0.429116	0.0195687	4.9	89	1.05	0.0666667	0.05	3.05	1.5	0.216667	1.51667	0.0333333
2012	Barracks	01/1371	juice during grating	6	C	0.0682858	3.05922	1.11397	1.38	4.22173	218.906	0.0192856	0.165911	18.439	0.386457	0.0275229	5	87	0.683333	0.116667	0.05	2.43333	1.5	0.283333	1.33333	0.05
2012	IITA	01/1214	peeled roots	1	A	0.878185	3.61452	1.65385	18.74	67.7361	67.7361	1	0.202108	17.8841	0.700519	0.7496	3.9	90	0.25	0.0833333	0.0666667	43.7	1.2	0.05	0.233333	0.0333333
2012	IITA	01/1214	peeled roots	1	B	0.92088	3.62184	1.70913	16.79	60.8106	60.8106	1	0.202108	17.9203	0.726154	0.669992	4.1	92	0.25	0.05	0.1	43.5667	1.2	0.05	0.2	0.0333333
2012	IITA	01/1214	peeled roots	1	C	0.883454	3.46484	1.58543	16.34	56.6155	56.6155	1	0.202108	17.1435	0.712554	0.653078	3.8	93	0.316667	0.05	0.1	44.3167	1.2	0.0833333	0.216667	0.0333333
2012	IITA	01/1214	grated mash	2	A	0.756818	3.19705	1.75446	15.08	48.2116	67.7361	0.711757	0.180085	17.753	0.785497	0.6032	3.9	90	0.25	0.0833333	0.0666667	43.7	1.2	0.05	0.233333	0.0333333
2012	IITA	01/1214	grated mash	2	B	0.825564	3.38645	1.83682	14.13	47.8506	60.8106	0.786879	0.192673	17.5762	0.786186	0.563847	4.1	92	0.25	0.05	0.1	43.5667	1.2	0.05	0.2	0.0333333
2012	IITA	01/1214	grated mash	2	C	0.758204	2.99836	1.60186	15.08	45.2152	56.6155	0.798637	0.215617	13.906	0.787118	0.602718	3.8	93	0.316667	0.05	0.1	44.3167	1.2	0.0833333	0.216667	0.0333333
2012	IITA	01/1214	fermented mash	3	A	0.797078	3.20291	1.52669	9.98	31.965	67.7361	0.471905	0.251989	12.7105	0.725518	0.3992	3.9	90	0.25	0.0833333	0.0666667	43.7	1.2	0.05	0.233333	0.0333333
2012	IITA	01/1214	fermented mash	3	B	0.829082	3.77621	1.75977	9.87	37.2712	60.8106	0.612906	0.237871	15.875	0.68557	0.393855	4.1	92	0.25	0.05	0.1	43.5667	1.2	0.05	0.2	0.0333333
2012	IITA	01/1214	fermented mash	3	C	1.02933	4.00848	2.31712	10.14	40.646	56.6155	0.717931	0.22547	17.7783	0.834844	0.405276	3.8	93	0.316667	0.05	0.1	44.3167	1.2	0.0833333	0.216667	0.0333333
2012	IITA	01/1214	pressed & fermented mash	4	A	2.16166	7.28229	3.69748	4.37	31.8236	67.7361	0.469818	0.524135	13.8939	0.804573	0.1748	3.9	90	0.25	0.0833333	0.0666667	43.7	1.2	0.05	0.233333	0.0333333
2012	IITA	01/1214	pressed & fermented mash	4	B	2.09545	7.87391	3.90621	4.41	34.724	60.8106	0.571018	0.478912	16.4412	0.76222	0.175978	4.1	92	0.25	0.05	0.1	43.5667	1.2	0.05	0.2	0.0333333
2012	IITA	01/1214	pressed & fermented mash	4	C	2.22471	7.7654	4.38614	4.74	36.808	56.6155	0.65014	0.426592	18.2033	0.851321	0.189448	3.8	93	0.316667	0.05	0.1	44.3167	1.2	0.0833333	0.216667	0.0333333
2012	IITA	01/1214	gari	5	A	4.15076	11.5454	6.5321	1.96	22.629	67.7361	0.334076	0.877768	13.1532	0.925291	0.0784	3.9	90	0.25	0.0833333	0.0666667	43.7	1.2	0.05	0.233333	0.0333333
2012	IITA	01/1214	gari	5	B	5.85319	16.1095	7.35094	2.22	35.7631	60.8106	0.588106	0.890568	18.089	0.819648	0.0885874	4.1	92	0.25	0.05	0.1	43.5667	1.2	0.05	0.2	0.0333333
2012	IITA	01/1214	gari	5	C	3.94755	10.9844	5.55095	2.37	26.033	56.6155	0.459821	0.899019	12.2182	0.864728	0.0947242	3.8	93	0.316667	0.05	0.1	44.3167	1.2	0.0833333	0.216667	0.0333333
2012	IITA	01/1214	juice during grating	6	A	0.0995262	3.15464	1.75516	3.66	11.546	67.7361	0.170456			0.587922	0.076	3.9	90	0.25	0.0833333	0.0666667	43.7	1.2	0.05	0.233333	0.0333333
2012	IITA	01/1214	juice during grating	6	B	0.0842058	3.15202	1.85665	2.66	8.38437	60.8106	0.137877	0.118311	26.6418	0.615751	0.0610535	4.1	92	0.25	0.05	0.1	43.5667	1.2	0.05	0.2	0.0333333
2012	IITA	01/1214	juice during grating	6	C				1.26	0	56.6155	0	0.074563			0.0935252	3.8	93	0.316667	0.05	0.1	44.3167	1.2	0.0833333	0.216667	0.0333333
2012	IITA	01/1368	peeled roots	1	A	0.998653	3.87085	1.83911	16.55	64.0625	64.0625	1	0.271754	14.2439	0.733113	0.662	4	104	0.316667	0.0666667	0.116667	43.3833	1.91667	0.05	0.233333	0.0333333
2012	IITA	01/1368	peeled roots	1	B	1.00601	3.92252	1.88008	16.36	64.1724	64.1724	1	0.271754	14.4341	0.735774	0.6544	4	97	0.316667	0.0666667	0.133333	43.0667	1.91667	0.0333333	0.233333	0.0333333
2012	IITA	01/1368	peeled roots	1	C	0.909657	3.70133	1.77483	16.7	61.8123	61.8123	1	0.271754	13.6201	0.725277	0.666401	4.1	92	0.266667	0.05	0.1	42.9167	1.2	0.05	0.216667	0.0333333
2012	IITA	01/1368	grated mash	2	A	0.68195	2.54504	1.18487	14.24	36.2414	64.0625	0.565719	0.187128	13.6005	0.733513	0.5696	4	104	0.316667	0.0666667	0.116667	43.3833	1.91667	0.05	0.233333	0.0333333
2012	IITA	01/1368	grated mash	2	B	0.834351	3.14966	1.513	14.47	45.5755	64.1724	0.710205	0.195355	16.1228	0.745273	0.5788	4	97	0.316667	0.0666667	0.133333	43.0667	1.91667	0.0333333	0.233333	0.0333333
2012	IITA	01/1368	grated mash	2	C	0.744315	2.97639	1.32889	15.1	44.9435	61.8123	0.727097	0.195316	15.2388	0.696549	0.602554	4.1	92	0.266667	0.05	0.1	42.9167	1.2	0.05	0.216667	0.0333333
2012	IITA	01/1368	fermented mash	3	A	0.531129	2.17133	0.782771	10.84	23.5372	64.0625	0.36741	0.266103	8.15971	0.605114	0.4336	4	104	0.316667	0.0666667	0.116667	43.3833	1.91667	0.05	0.233333	0.0333333
2012	IITA	01/1368	fermented mash	3	B	0.622501	2.6814	1.0149	10.86	29.12	64.1724	0.453778	0.264483	10.1383	0.61065	0.4344	4	97	0.316667	0.0666667	0.133333	43.0667	1.91667	0.0333333	0.233333	0.0333333
2012	IITA	01/1368	fermented mash	3	C	0.768659	3.21635	1.27446	11.18	35.9588	61.8123	0.581742	0.276848	11.6177	0.63523	0.446129	4.1	92	0.266667	0.05	0.1	42.9167	1.2	0.05	0.216667	0.0333333
2012	IITA	01/1368	pressed & fermented mash	4	A					0	64.0625		0.463175			0.2092	4	104	0.316667	0.0666667	0.116667	43.3833	1.91667	0.05	0.233333	0.0333333
2012	IITA	01/1368	pressed & fermented mash	4	B	1.73545	6.34935	0.0480412	5.12	32.5087	64.1724	0.506583	0.46465	13.6648	0.280894	0.2048	4	97	0.316667	0.0666667	0.133333	43.0667	1.91667	0.0333333	0.233333	0.0333333
2012	IITA	01/1368	pressed & fermented mash	4	C	1.33965	4.64076	1.95841	5.81	26.9628	61.8123	0.436205	0.496659	9.34396	0.71067	0.231844	4.1	92	0.266667	0.05	0.1	42.9167	1.2	0.05	0.216667	0.0333333
2012	IITA	01/1368	gari	5	A	2.62757	8.05987	3.6993	2.58	20.7945	64.0625	0.324597	0.868681	9.27829	0.784984	0.1032	4	104	0.316667	0.0666667	0.116667	43.3833	1.91667	0.05	0.233333	0.0333333
2012	IITA	01/1368	gari	5	B	3.06865	9.81963	4.46731	2.63	25.8256	64.1724	0.402442	0.867419	11.3205	0.767437	0.1052	4	97	0.316667	0.0666667	0.133333	43.0667	1.91667	0.0333333	0.233333	0.0333333
2012	IITA	01/1368	gari	5	C	2.90883	9.41726	4.26619	2.45	23.0723	61.8123	0.373264	0.83092	11.3335	0.761902	0.0977654	4.1	92	0.266667	0.05	0.1	42.9167	1.2	0.05	0.216667	0.0333333
2012	IITA	01/1368	juice during grating	6	A	0.101914	4.29638	2.08795	2.31	9.92464	64.0625	0.154921	0.0888476	48.3567	0.509701	0.068	4	104	0.316667	0.0666667	0.116667	43.3833	1.91667	0.05	0.233333	0.0333333
2012	IITA	01/1368	juice during grating	6	B	0.0963767	3.77473	1.74139	1.89	7.13423	64.1724	0.111173	0.0994697	37.9485	0.486861	0.056	4	97	0.316667	0.0666667	0.133333	43.0667	1.91667	0.0333333	0.233333	0.0333333
2012	IITA	01/1368	juice during grating	6	C	0.101202	4.14972	1.96463	1.6	6.63955	61.8123	0.107415	0.109348	37.9498	0.497824	0.0606544	4.1	92	0.266667	0.05	0.1	42.9167	1.2	0.05	0.216667	0.0333333
2013	IITA	01/1368	peeled roots	1	A	1.66513	5.2065	2.20897	18.44	96.0078	96.0078	1	0.361645	14.3967	0.74409	0.731166	4.1	88.3	0.616667	0.05	0.0333333	42.3333	3.5	0.0166667	0.683333	0.133333
2013	IITA	01/1368	peeled roots	1	B	1.42464	5.25859	1.92685	16.08	84.5581	84.5581	1	0.358487	14.6688	0.637336	0.633071	4	84.1	0.65	0.05	0.0333333	42.2833	3.5	0.0166667	0.633333	0.183333
2013	IITA	01/1368	peeled roots	1	C	1.44739	4.45683	1.7004	19.38	86.3734	86.3734	1	0.351547	12.6778	0.706284	0.763593	4	81.1	0.683333	0.0833333	0.0333333	42.2833	3.5	0.0166667	0.466667	0.05
2013	IITA	01/1368	grated mash	2	A	1.36837	4.48396	1.57414	17.42	78.1105	96.0078	0.813586	0.311012	14.4173	0.656231	0.690722	4.1	88.3	0.616667	0.05	0.0333333	42.3333	3.5	0.0166667	0.683333	0.133333
2013	IITA	01/1368	grated mash	2	B	0.268012	4.36307	1.70879	16.06	70.0709	84.5581	0.828672	0.306507	14.2348	0.453077	0.632283	4	84.1	0.65	0.05	0.0333333	42.2833	3.5	0.0166667	0.633333	0.183333
2013	IITA	01/1368	grated mash	2	C	0.250642	4.1597	1.52616	18.92	78.7016	86.3734	0.911179	0.305462	13.6177	0.427146	0.745469	4	81.1	0.683333	0.0833333	0.0333333	42.2833	3.5	0.0166667	0.466667	0.05
2013	IITA	01/1368	fermented mash	3	A	0.30909	4.65214	1.66512	13.32	61.9665	96.0078	0.645432	0.369066	12.6052	0.424365	0.528152	4.1	88.3	0.616667	0.05	0.0333333	42.3333	3.5	0.0166667	0.683333	0.133333
2013	IITA	01/1368	fermented mash	3	B	1.21926	4.63697	1.66711	12.74	59.075	84.5581	0.698632	0.323583	14.3301	0.622468	0.501575	4	84.1	0.65	0.05	0.0333333	42.2833	3.5	0.0166667	0.633333	0.183333
2013	IITA	01/1368	fermented mash	3	C	1.1861	4.81436	1.66106	15.12	72.7931	86.3734	0.842772	0.362243	13.2904	0.59139	0.595745	4	81.1	0.683333	0.0833333	0.0333333	42.2833	3.5	0.0166667	0.466667	0.05
2013	IITA	01/1368	pressed & fermented mash	4	A	1.60078	6.19563	1.98942	9.18	56.8759	96.0078	0.592409	0.509027	12.1715	0.579473	0.363997	4.1	88.3	0.616667	0.05	0.0333333	42.3333	3.5	0.0166667	0.683333	0.133333
2013	IITA	01/1368	pressed & fermented mash	4	B	1.54706	6.07382	2.06592	8.64	52.4778	84.5581	0.620612	0.520481	11.6696	0.594845	0.340157	4	84.1	0.65	0.05	0.0333333	42.2833	3.5	0.0166667	0.633333	0.183333
2013	IITA	01/1368	pressed & fermented mash	4	C	1.46091	5.4928	1.82368	10.08	55.3674	86.3734	0.641025	0.527542	10.4121	0.597979	0.397163	4	81.1	0.683333	0.0833333	0.0333333	42.2833	3.5	0.0166667	0.466667	0.05
2013	IITA	01/1368	gari	5	A	4.10339	10.2597	4.00269	4.48	45.9634	96.0078	0.478747	0.926192	11.0773	0.790089	0.177637	4.1	88.3	0.616667	0.05	0.0333333	42.3333	3.5	0.0166667	0.683333	0.133333
2013	IITA	01/1368	gari	5	B	2.78951	10.8306	4.39126	4.06	43.9722	84.5581	0.520023	0.927319	11.6795	0.663009	0.159843	4	84.1	0.65	0.05	0.0333333	42.2833	3.5	0.0166667	0.633333	0.183333
2013	IITA	01/1368	gari	5	C	3.22	8.82273	3.61701	4.8	42.3491	86.3734	0.490303	0.931116	9.47544	0.774931	0.189125	4	81.1	0.683333	0.0833333	0.0333333	42.2833	3.5	0.0166667	0.466667	0.05
2012	IITA	01/1371	peeled roots	1	A	0.943919	4.23073	1.67534	18	76.1532	76.1532	1	0.162514	26.033	0.619103	0.719424	4.3	89	0.2	0.05	0.116667	42.7333	1.91667	0.05	0.233333	0.0333333
2012	IITA	01/1371	peeled roots	1	B	1.031	4.28516	1.7516	18.6	79.7039	79.7039	1	0.162514	26.3679	0.649358	0.743405	4.3	88	0.216667	0.0666667	0.1	42.6	1.91667	0.05	0.216667	0.0333333
2012	IITA	01/1371	peeled roots	1	C	0.988684	4.10672	1.64287	17.35	71.2516	71.2516	1	0.162514	25.2699	0.640793	0.693445	4.6	90	0.183333	0.05	0.116667	42.4333	1.91667	0.05	0.233333	0.0333333
2012	IITA	01/1371	grated mash	2	A	0.944402	3.98609	1.87009	15.59	62.1432	76.1532	0.816029	0.161589	24.668	0.706077	0.623102	4.3	89	0.2	0.05	0.116667	42.7333	1.91667	0.05	0.233333	0.0333333
2012	IITA	01/1371	grated mash	2	B	0.886776	3.88563	1.80232	16.65	64.6958	79.7039	0.811702	0.155945	24.9167	0.692061	0.665468	4.3	88	0.216667	0.0666667	0.1	42.6	1.91667	0.05	0.216667	0.0333333
2012	IITA	01/1371	grated mash	2	C	0.865273	3.7986	1.6843	15.75	59.828	71.2516	0.839673	0.135523	28.0292	0.671188	0.629496	4.6	90	0.183333	0.05	0.116667	42.4333	1.91667	0.05	0.233333	0.0333333
2012	IITA	01/1371	fermented mash	3	A	0.486187	2.47584	0.787012	12.3	30.4529	76.1532	0.39989	0.204099	12.1306	0.514248	0.491607	4.3	89	0.2	0.05	0.116667	42.7333	1.91667	0.05	0.233333	0.0333333
2012	IITA	01/1371	fermented mash	3	B	0.571272	2.79393	0.967944	13.02	36.3769	79.7039	0.4564	0.207066	13.4929	0.550915	0.520384	4.3	88	0.216667	0.0666667	0.1	42.6	1.91667	0.05	0.216667	0.0333333
2012	IITA	01/1371	fermented mash	3	C	0.758391	3.79453	1.55756	11.91	45.1928	71.2516	0.634271	0.177883	21.3316	0.61034	0.476019	4.6	90	0.183333	0.05	0.116667	42.4333	1.91667	0.05	0.233333	0.0333333
2012	IITA	01/1371	pressed & fermented mash	4	A	1.02306	4.57721	1.70532	4.42	20.2313	76.1532	0.265666	0.448439	10.207	0.596079	0.176659	4.3	89	0.2	0.05	0.116667	42.7333	1.91667	0.05	0.233333	0.0333333
2012	IITA	01/1371	pressed & fermented mash	4	B	1.63608	6.83888	2.71274	4.38	29.9543	79.7039	0.375819	0.440539	15.5239	0.635897	0.17506	4.3	88	0.216667	0.0666667	0.1	42.6	1.91667	0.05	0.216667	0.0333333
2012	IITA	01/1371	pressed & fermented mash	4	C	1.50519	6.99184	2.7244	4.52	31.6031	71.2516	0.443543	0.429332	16.2854	0.604933	0.180655	4.6	90	0.183333	0.05	0.116667	42.4333	1.91667	0.05	0.233333	0.0333333
2012	IITA	01/1371	gari	5	A	5.8293	16.213	7.06816	1.92	31.1289	76.1532	0.408767	0.888248	18.2527	0.795503	0.0767386	4.3	89	0.2	0.05	0.116667	42.7333	1.91667	0.05	0.233333	0.0333333
2012	IITA	01/1371	gari	5	B	4.20554	11.703	5.98493	2.08	24.3423	79.7039	0.305409	0.890728	13.1387	0.870755	0.0831335	4.3	88	0.216667	0.0666667	0.1	42.6	1.91667	0.05	0.216667	0.0333333
2012	IITA	01/1371	gari	5	C	4.0106	10.6239	5.36891	1.98	21.0354	71.2516	0.295227	0.898374	11.8257	0.882867	0.0791367	4.6	90	0.183333	0.05	0.116667	42.4333	1.91667	0.05	0.233333	0.0333333
2012	IITA	01/1371	juice during grating	6	A	0.0106971	0.382528	0.125519	2.41	0.921894	76.1532	0.0121058	0.0821249	4.65788	0.356095	0.0595524	4.3	89	0.2	0.05	0.116667	42.7333	1.91667	0.05	0.233333	0.0333333
2012	IITA	01/1371	juice during grating	6	B	0.121031	4.17775	2.04815	1.95	8.14661	79.7039	0.102211	0.0950177	43.9681	0.519223	0.0539568	4.3	88	0.216667	0.0666667	0.1	42.6	1.91667	0.05	0.216667	0.0333333
2012	IITA	01/1371	juice during grating	6	C	0.110677	3.934	1.86331	1.6	6.29439	71.2516	0.0883404	0.0882158	44.5951	0.501776	0.0511591	4.6	90	0.183333	0.05	0.116667	42.4333	1.91667	0.05	0.233333	0.0333333
2013	IITA	01/1371	peeled roots	1	A	1.20661	7.63135	1.30233	17.96	137.059	137.059	1	0.279818	27.2725	0.328767	0.707087	3.9	79.1	0.316667	0.1	0.0333333	42.1	3.5	0.0166667	0.766667	0.0833333
2013	IITA	01/1371	peeled roots	1	B	1.00936	6.33949	1.28774	16.36	103.714	103.714	1	0.282783	22.4182	0.362349	0.643082	3.9	75.8	0.666667	0.0333333	0.0166667	41.9167	3.5	0.0166667	0.583333	0.0833333
2013	IITA	01/1371	peeled roots	1	C	1.32039	6.45749	2.15209	17.44	112.619	112.619	1	0.269917	23.924	0.537744	0.690967	4	75.2	0.633333	0.0666667	0.05	41.8167	3.5	0.0166667	1	0.1
2013	IITA	01/1371	grated mash	2	A	1.29011	5.16447	1.58979	16.62	85.8335	137.059	0.626252	0.289256	17.8543	0.557638	0.654331	3.9	79.1	0.316667	0.1	0.0333333	42.1	3.5	0.0166667	0.766667	0.0833333
2013	IITA	01/1371	grated mash	2	B	1.43835	5.57877	1.7256	15.84	88.3677	103.714	0.852033	0.280765	19.8699	0.56714	0.622642	3.9	75.8	0.666667	0.0333333	0.0166667	41.9167	3.5	0.0166667	0.583333	0.0833333
2013	IITA	01/1371	grated mash	2	C	0.130812	2.29242	0.726546	16.46	37.7333	112.619	0.335054	0.282522	8.11415	0.373996	0.652139	4	75.2	0.633333	0.0666667	0.05	41.8167	3.5	0.0166667	1	0.1
2013	IITA	01/1371	fermented mash	3	A	1.20603	6.02049	1.6091	12.92	77.7848	137.059	0.567528	0.340457	17.6835	0.467591	0.508661	3.9	79.1	0.316667	0.1	0.0333333	42.1	3.5	0.0166667	0.766667	0.0833333
2013	IITA	01/1371	fermented mash	3	B	1.27268	7.03005	1.74578	12.02	84.5012	103.714	0.814752	0.328168	21.4221	0.429365	0.472484	3.9	75.8	0.666667	0.0333333	0.0166667	41.9167	3.5	0.0166667	0.583333	0.0833333
2013	IITA	01/1371	fermented mash	3	C	0.0199619	6.35154	1.67745	13.3	84.4754	112.619	0.750101	0.294569	21.5621	0.267245	0.526941	4	75.2	0.633333	0.0666667	0.05	41.8167	3.5	0.0166667	1	0.1
2013	IITA	01/1371	pressed & fermented mash	4	A	4.08102	8.44379	2.07611	8.12	68.5636	137.059	0.500249	0.497774	16.9631	0.729191	0.319685	3.9	79.1	0.316667	0.1	0.0333333	42.1	3.5	0.0166667	0.766667	0.0833333
2013	IITA	01/1371	pressed & fermented mash	4	B	3.98404	8.58097	2.20067	7.38	63.3276	103.714	0.610598	0.507857	16.8964	0.720748	0.290094	3.9	75.8	0.666667	0.0333333	0.0166667	41.9167	3.5	0.0166667	0.583333	0.0833333
2013	IITA	01/1371	pressed & fermented mash	4	C	3.81207	10.2229	2.47875	8.54	87.3037	112.619	0.775215	0.515736	19.822	0.615365	0.338352	4	75.2	0.633333	0.0666667	0.05	41.8167	3.5	0.0166667	1	0.1
2013	IITA	01/1371	gari	5	A	4.63139	13.8928	4.39376	3.94	54.7377	137.059	0.399373	0.901095	15.4177	0.649628	0.155118	3.9	79.1	0.316667	0.1	0.0333333	42.1	3.5	0.0166667	0.766667	0.0833333
2013	IITA	01/1371	gari	5	B	5.29615	16.6834	5.34554	3.7	61.7284	103.714	0.595179	0.896801	18.6032	0.637863	0.14544	3.9	75.8	0.666667	0.0333333	0.0166667	41.9167	3.5	0.0166667	0.583333	0.0833333
2013	IITA	01/1371	gari	5	C	4.42962	12.9897	4.27006	4.14	53.7772	112.619	0.477516	0.90869	14.2949	0.669739	0.164025	4	75.2	0.633333	0.0666667	0.05	41.8167	3.5	0.0166667	1	0.1
2013	IITA	01/1412	peeled roots	1	A	0.295177	3.6154	2.34327	19.12	69.1264	69.1264	1	0.273345	13.2265	0.729781	0.760541	3.6	81.4	0.35	0.0333333	0.0333333	42.95	3.5	0.0166667	0.55	0.05
2013	IITA	01/1412	peeled roots	1	B	1.23077	3.87354	2.28074	17.96	69.5688	69.5688	1	0.287217	13.4865	0.906537	0.71668	3.9	84.9	0.25	0.0333333	0.0166667	42.7667	3.5	0.0166667	0.466667	0.05
2013	IITA	01/1412	peeled roots	1	C	0.956745	3.23937	1.75406	20.32	65.8241	65.8241	1	0.27377	11.8325	0.836829	0.80571	3.9	81.2	0.716667	0.05	0.05	42.6667	3.5	0.0166667	0.683333	0.133333
2013	IITA	01/1412	grated mash	2	A	0.338104	3.51363	1.63694	17.84	62.6832	69.1264	0.906792	0.265069	13.2555	0.562108	0.709626	3.6	81.4	0.35	0.0333333	0.0333333	42.95	3.5	0.0166667	0.55	0.05
2013	IITA	01/1412	grated mash	2	B	1.07244	3.87221	1.84838	17.06	66.0599	69.5688	0.949561	0.237328	16.3158	0.754302	0.680766	3.9	84.9	0.25	0.0333333	0.0166667	42.7667	3.5	0.0166667	0.466667	0.05
2013	IITA	01/1412	grated mash	2	C	1.00477	3.20478	1.6603	18.48	59.2244	65.8241	0.899737	0.244921	13.085	0.831593	0.732752	3.9	81.2	0.716667	0.05	0.05	42.6667	3.5	0.0166667	0.683333	0.133333
2013	IITA	01/1412	fermented mash	3	A	1.09697	4.35811	1.81093	12.28	53.5176	69.1264	0.774199	0.368854	11.8153	0.667239	0.488465	3.6	81.4	0.35	0.0333333	0.0333333	42.95	3.5	0.0166667	0.55	0.05
2013	IITA	01/1412	fermented mash	3	B	0.817013	3.74621	1.18566	11.66	43.6808	69.5688	0.627879	0.327192	11.4496	0.534587	0.465283	3.9	84.9	0.25	0.0333333	0.0166667	42.7667	3.5	0.0166667	0.466667	0.05
2013	IITA	01/1412	fermented mash	3	C	1.08055	2.99076	1.38672	13.72	41.0333	65.8241	0.623378	0.359351	8.32267	0.824962	0.544013	3.9	81.2	0.716667	0.05	0.05	42.6667	3.5	0.0166667	0.683333	0.133333
2013	IITA	01/1412	pressed & fermented mash	4	A	1.33099	5.72237	2.06373	7.64	43.7189	69.1264	0.632449	0.566234	10.106	0.593235	0.303898	3.6	81.4	0.35	0.0333333	0.0333333	42.95	3.5	0.0166667	0.55	0.05
2013	IITA	01/1412	pressed & fermented mash	4	B	1.4349	5.23446	1.93108	6.56	34.338	69.5688	0.493584	0.523216	10.0044	0.643043	0.261772	3.9	84.9	0.25	0.0333333	0.0166667	42.7667	3.5	0.0166667	0.466667	0.05
2013	IITA	01/1412	pressed & fermented mash	4	C	1.49238	4.95299	2.15151	8.42	41.7042	65.8241	0.63357	0.557199	8.88909	0.735695	0.333862	3.9	81.2	0.716667	0.05	0.05	42.6667	3.5	0.0166667	0.683333	0.133333
2013	IITA	01/1412	gari	5	A	3.94018	10.4299	4.68492	3.74	39.0077	69.1264	0.564296	0.911736	11.4396	0.826961	0.148767	3.6	81.4	0.35	0.0333333	0.0333333	42.95	3.5	0.0166667	0.55	0.05
2013	IITA	01/1412	gari	5	B	4.52621	12.466	5.56922	3.32	41.3871	69.5688	0.594908	0.911501	13.6763	0.809838	0.132482	3.9	84.9	0.25	0.0333333	0.0166667	42.7667	3.5	0.0166667	0.466667	0.05
2013	IITA	01/1412	gari	5	C	2.82377	12.0336	4.83747	4.34	52.226	65.8241	0.793418	0.91321	13.1773	0.636652	0.172086	3.9	81.2	0.716667	0.05	0.05	42.6667	3.5	0.0166667	0.683333	0.133333
2012	Iseyin	01/1371	peeled roots	1	a	0.0869537	4.9978	1.22595	33.68	168.326	168.326	1	0.328156	15.23	0.262696	0.667989	4.1	89	0.283333	0.0833333	0.0333333	66.6833	1.38333	0.0166667	0.733333	0.183333
2012	Iseyin	01/1371	peeled roots	1	b	0.0961988	5.77287	1.39162	36.2	208.978	208.978	1	0.328156	17.5919	0.257727	0.721116	4	87	0.35	0.0666667	0.0166667	66.6333	1.38333	0.0166667	0.683333	0.0333333
2012	Iseyin	01/1371	peeled roots	1	c	0.120585	6.5066	1.57424	34.26	222.916	222.916	1	0.328156	19.8278	0.260478	0.684379	4.1	91	0.283333	0.116667	0.0333333	66.4167	1.38333	0.0166667	0.633333	0.0166667
2012	Iseyin	01/1371	grated mash	2	A	0.100471	5.90944	1.57856	31.98	188.984	168.326	1.12272	0.325304	18.1659	0.284128	0.634272	4.1	89	0.283333	0.0833333	0.0333333	66.6833	1.38333	0.0166667	0.733333	0.183333
2012	Iseyin	01/1371	grated mash	2	B	0.124124	5.48482	1.64584	34.72	190.433	208.978	0.911259	0.338958	16.1814	0.322702	0.691633	4	87	0.35	0.0666667	0.0166667	66.6333	1.38333	0.0166667	0.683333	0.0333333
2012	Iseyin	01/1371	grated mash	2	C	0.118598	5.206	1.54519	33.26	173.152	222.916	0.776757	0.316476	16.4499	0.319589	0.664403	4.1	91	0.283333	0.116667	0.0333333	66.4167	1.38333	0.0166667	0.633333	0.0166667
2012	Iseyin	01/1371	fermented mash	3	A	0.110261	6.00997	1.77686	24.54	147.485	168.326	0.876184	0.397057	15.1363	0.313999	0.486712	4.1	89	0.283333	0.0833333	0.0333333	66.6833	1.38333	0.0166667	0.733333	0.183333
2012	Iseyin	01/1371	fermented mash	3	B	0.106566	6.23458	1.71653	27.78	173.196	208.978	0.828779	0.364689	17.0956	0.292416	0.553386	4	87	0.35	0.0666667	0.0166667	66.6333	1.38333	0.0166667	0.683333	0.0333333
2012	Iseyin	01/1371	fermented mash	3	C	0.126187	5.84167	1.6	25.86	151.066	222.916	0.677679	0.37435	15.6049	0.295496	0.51658	4.1	91	0.283333	0.116667	0.0333333	66.4167	1.38333	0.0166667	0.633333	0.0166667
2012	Iseyin	01/1371	pressed & fermented mash	4	A	0.125784	7.5353	1.99746	18.04	135.937	168.326	0.807581	0.528915	14.2467	0.281772	0.357795	4.1	89	0.283333	0.0833333	0.0333333	66.6833	1.38333	0.0166667	0.733333	0.183333
2012	Iseyin	01/1371	pressed & fermented mash	4	B	0.119516	6.39986	1.68986	19.94	127.613	208.978	0.610654	0.482778	13.2563	0.282721	0.397211	4	87	0.35	0.0666667	0.0166667	66.6333	1.38333	0.0166667	0.683333	0.0333333
2012	Iseyin	01/1371	pressed & fermented mash	4	C	0.12718	7.20799	1.86055	18.74	135.078	222.916	0.605957	0.5176	13.9258	0.275767	0.374351	4.1	91	0.283333	0.116667	0.0333333	66.4167	1.38333	0.0166667	0.633333	0.0166667
2012	Iseyin	01/1371	gari	5	A	0.411433	10.7748	3.69748	8.5	91.5859	168.326	0.544098	0.914839	11.7778	0.381344	0.168584	4.1	89	0.283333	0.0833333	0.0333333	66.6833	1.38333	0.0166667	0.733333	0.183333
2012	Iseyin	01/1371	gari	5	B	0.391083	10.1382	3.61521	9.86	99.9631	208.978	0.478343	0.907692	11.1693	0.395166	0.196414	4	87	0.35	0.0666667	0.0166667	66.6333	1.38333	0.0166667	0.683333	0.0333333
2012	Iseyin	01/1371	gari	5	C	0.379929	11.1002	3.74435	9.22	102.344	222.916	0.459115	0.906684	12.2427	0.371548	0.184179	4.1	91	0.283333	0.116667	0.0333333	66.4167	1.38333	0.0166667	0.633333	0.0166667
2012	Iseyin	01/1371	juice during grating	6	A	0.0994513	5.07314	1.70245	0.98	4.97168	168.326	0.029536	0.163742	30.9825	0.355185	0.0194367	4.1	89	0.283333	0.0833333	0.0333333	66.6833	1.38333	0.0166667	0.733333	0.183333
2012	Iseyin	01/1371	juice during grating	6	B	0.0927041	3.94799	1.51458	1.32	5.21134	208.978	0.0249373	0.147959	26.683	0.407115	0.0262948	4	87	0.35	0.0666667	0.0166667	66.6333	1.38333	0.0166667	0.683333	0.0333333
2012	Iseyin	01/1371	juice during grating	6	C	0.0861447	3.94497	1.54728	0.84	3.31377	222.916	0.0148656	0.156157	25.2628	0.414052	0.0167799	4.1	91	0.283333	0.116667	0.0333333	66.4167	1.38333	0.0166667	0.633333	0.0166667

## Sheet: Table 1-A
Task 2: Determine the true retention in carotenoids during processing of gari using yellow-fleshed cassava varieties and understand the factors influencing the carotenoid degradation during processing- Field data
Dates	14-15 Aug		14-16 Aug		14-17 Aug
State	Oyo		Oyo		Oyo
City	Ibadan		Atiba (Oyo)		Iseyin
Processor	Army Barracks		Ogo Oluwa Centre		Crown Centre
variety	01/1371		01/1371		01/1371
Percentage loss of material during processing* (*starting from 50kg of roots in Oyo State and 25kg in Benue State)
	average	standard deviation	average	standard deviation	average	standard deviation
unpeeled (fresh) roots
peeled roots	0.652078	0.0233057	0.723679	0.0551338	0.691161	0.027205
grated mash	0.608679	0.0327244	0.702464	0.0378123	0.663436	0.0286929
fermented mash			0.540559	0.0310791	0.518893	0.0333975
pressed mash	0.33814	0.0135266	0.392424	0.025727	0.376452	0.0197922
sifted or sieved mash	0.318484	0.0135434	0.385142	0.0222263	0.367036	0.0214882
roasted granule (gari)	0.182818	0.0100903	0.217679	0.0118069	0.19913	0.0140694
sun-dried & roasted granule
sieved & roasted granule	0.178367	0.00713807	0.201647	0.0116534	0.183059	0.013949
Dry matter (%)
peeled roots	0.328156	0	0.328156	0	0.328156	0
grated mash	0.314804	0.00715898			0.326913	0.0113272
juice from grating	0.166079	0.0347154	0.162194	0.0195309	0.155953	0.00789358
fermented mash			0.385054	0.00214561	0.378699	0.0166165
pressed mash	0.493911	0.00203704	0.51075	0.0159954	0.509764	0.0240459
roasted granule (gari)
sun-dried & roasted granule
sieved & roasted granule	0.870463	0.0102116	0.921335	0.00966515	0.909738	0.00444582
pH values
after grating	6.68889	0.019245	6.32222	0.134715	6.43333	0.057735
after fermentation	4.93333	0.057735	4.23333	0.057735	4.06667	0.057735
Temperatures/ humidity
ambient temp. (°C)	26.6447	2.22522	26.3022	3.30569	27.3453	1.25
ambient humidity (%)	71.1657	8.25602	67.0891	13.2007	70.6539	6.81615
temp. grated mash (°C)	24.0667	0.11547	23.0667	0.602771	24.5333	0.11547
temp. fermented mash (°C)	25	0.848528	25.2	0.8544	26.1333	1.12398
max. temp. of the roaster (°C)	150	25.9422	187	19.799	195.667	23.7557
max. product temp. in roasting (°C)	88.3333	1.1547	99.3333	3.05505	89	2
product temp. end of roasting (°C)	88.3333	1.1547	99.3333	3.05505	89	2
Duration of processing steps (hours)* (*starting from 50kg of roots in Oyo State and 25kg in Benue State)
peeling (1-4 persons)	0.794444	0.221944	0.283333	0.0600925	0.305556	0.03849
washing (1-3 persons)	0.0888889	0.0254588			0.0888889	0.0254588
grating	0.05	8.49837e-18	0.0444444	0.019245	0.0277778	0.0096225
fermenting	3.10556	0.701651	46.6167	0.173205	66.5778	0.141748
pressing	1.5	0	1.18889	0.117063	1.38333	2.71948e-16
sifting using grater or hand sieving	0.238889	0.03849	0.0166667	0	0.0166667	0
roasting* (1-3 persons)	1.42222	0.0917928	0.433333	0.0600925	0.683333	0.05
sieving (after roasting)	0.0444444	0.0096225	0.0666667	0.0288675	0.0777778	0.0917928
sun-drying
Equipment
grater	electricity or diesel-powered rotating grating machine		diesel-powered rotating grating machine - locally fabricated		diesel-powered rotating grating machine - locally fabricated
press	hydraulic jack press -		hydraulic jack press -		manual press locally made screw jack type
roaster	two round pans made from iron		pan made from iron - fuel wood -not stainless		rectangular pan made from iron - fuel wood
Roaster dimensions (cm)
length	54		161		127
width	50		102		96
height	15		17		11
Sieve particle size (mm)
	5		5		4

## Sheet: Table 1-B
Task 2: Determine the true retention in carotenoids during processing of gari using yellow-fleshed cassava varieties and understand the factors influencing the carotenoid degradation during processing- Varietal trial - Field data
Dates	12-14 Sep		12-14 Sep		12-14 Sep
Variety	01/1371		01/1368		01/1412
Percentage loss of material during processing* (*starting from 25kg of roots)
	average	standard deviation	average	standard deviation	average	standard deviation
unpeeled (fresh) roots	1	0	1	0	1	0
peeled roots	0.718758	0.0249867	0.660934	0.00607098	0.69089	0.051543
grated mash	0.639355	0.022839	0.583651	0.0170041	0.589922	0.0225827
fermented mash	0.496003	0.0225066	0.438043	0.00701426	0.399444	0.00571441
pressed mash	0.177458	0.00288214	0.215281	0.0145112	0.180075	0.00813865
sifted or sieved mash	0.198108	0.026669	0.208756	0.0113709	0.169953	0.00373609
roasted granule (gari)	0.0843325	0.00319744	0.118962	0.0120523	0.088438	0.00176636
sieved & roasted granule	0.0796696	0.00323058	0.102055	0.00384727	0.0872372	0.00824544
Dry matter (%)
peeled roots	0.162514	0	0.271754	0	0.202108	0
grated mash	0.0884528	0.00644966	0.0992216	0.0102523	0.096437	0.0309345
juice from grating	0.151019	0.0137135	0.1926	0.0047388	0.196125	0.0180154
fermented mash	0.196349	0.016061	0.269145	0.00672011	0.238443	0.0132689
pressed mash	0.0697374	0	0.072739	0	0.0967055	0
roasted granule (gari)	0.439437	0.00960108	0.474828	0.0189208	0.476546	0.0488145
sun-dried & roasted granule	0.89245	0.00527788	0.855673	0.0214462	0.889119	0.0106997
pH values
after grating	6.5	0	6.53333	0.057735	6.46667	0.057735
after fermentation	4.4	0.173205	4.03333	0.057735	3.93333	0.152753
Temperatures/ humidity
temp. fermented mash (°C)	25.6667	1.1547	25.6667	0.57735	27.6667	1.1547
product temp. end of roasting (°C)	89	1	97.6667	6.02771	91.6667	1.52753
Duration of processing steps (hours)* (*starting from 50kg of roots in Oyo State and 25kg in Benue State)
peeling (1-4 persons)	0.2	0.0166667	0.3	0.0288675	0.272222	0.03849
washing (1-3 persons)	0.0555556	0.0096225	0.0611111	0.0096225	0.0611111	0.019245
grating	0.111111	0.0096225	0.116667	0.0166667	0.0888889	0.019245
fermenting	42.5889	0.150308	43.1222	0.238242	43.8611	0.400116
pressing	1.91667	2.71948e-16	1.67778	0.413768	1.2	0
sifting using grater or hand sieving	0.05	8.49837e-18	0.0444444	0.0096225	0.0611111	0.019245
roasting* (1-3 persons)	0.227778	0.0096225	0.227778	0.0096225	0.216667	0.0166667
sieving (after roasting)	0.0333333	0	0.0333333	0	0.0333333	0
Equipment
grater	Dandrea Agriport Industrias Maquinas d'Andrea (Brazil)
press	manual press + 32t hydraulic jack press with wooden platforms
roaster	rectangular pan made from stainless steel iron - fuel wood - with chimney
Roaster dimensions (cm)
length	213
width	92
height	13
Sieve particle size (mm)
	5

## Sheet: Table 2
Year	Place	Variety	Step	Step nb	Rep	13-cis b-carotene	trans B-carotene	9-cis b-carotene	Cis/trans
2012	Atiba	01/1371	peeled roots	1	a	0.0869537	4.9978	1.22595	0.262696
2012	Atiba	01/1371	peeled roots	1	b	0.0961988	5.77287	1.39162	0.257727
2012	Atiba	01/1371	peeled roots	1	c	0.120585	6.5066	1.57424	0.260478
2012	Atiba	01/1371	grated mash	2	A	0.0954647	5.28888	1.33782	0.270999
2012	Atiba	01/1371	grated mash	2	B	0.0799261	5.17465	1.34739	0.275828
2012	Atiba	01/1371	grated mash	2	C	0.102922	5.25134	1.44952	0.295628
2012	Atiba	01/1371	fermented mash	3	A	0.0871282	5.72973	1.3452	0.249982
2012	Atiba	01/1371	fermented mash	3	B	0.0830854	4.55627	1.20253	0.282165
2012	Atiba	01/1371	fermented mash	3	C	0.0934505	5.66422	1.506	0.282377
2012	Atiba	01/1371	pressed & fermented mash	4	A	0.114195	6.3766	1.5891	0.267117
2012	Atiba	01/1371	pressed & fermented mash	4	B	0.1033	5.65031	1.37778	0.262124
2012	Atiba	01/1371	pressed & fermented mash	4	C	0.0985399	6.81341	1.7398	0.269812
2012	Atiba	01/1371	gari	5	A	0.301202	5.93355	2.30753	0.439659
2012	Atiba	01/1371	gari	5	B	0.304849	8.71281	2.91889	0.37
2012	Atiba	01/1371	gari	5	C	0.426086	9.51329	3.33525	0.395377
2012	Atiba	01/1371	juice during grating	6	A	1.07675	3.89094	0.0309846	0.284696
2012	Atiba	01/1371	juice during grating	6	B	0.079141	4.05637	1.42369	0.370487
2012	Atiba	01/1371	juice during grating	6	C	0.0769478	3.45131	1.06485	0.330831
2012	Barracks	01/1371	peeled roots	1	a	0.0879483	6.43045	1.37151	0.226961
2012	Barracks	01/1371	peeled roots	1	b	0.0802298	5.75546	1.28482	0.237174
2012	Barracks	01/1371	peeled roots	1	c	0.0918671	6.43085	1.33285	0.221544
2012	Barracks	01/1371	grated mash	2	A	0.116194	5.92374	1.57123	0.284858
2012	Barracks	01/1371	grated mash	2	B	0.110563	5.9734	1.41807	0.255906
2012	Barracks	01/1371	grated mash	2	C	0.0854318	6.02618	1.51038	0.264813
2012	Barracks	01/1371	pressed & fermented mash	4	A	0.103271	9.05322	1.86238	0.217122
2012	Barracks	01/1371	pressed & fermented mash	4	B	0.096993	8.45012	1.66244	0.208215
2012	Barracks	01/1371	pressed & fermented mash	4	C	0.114138	8.55642	1.86644	0.231472
2012	Barracks	01/1371	gari	5	A	0.405903	11.218	3.27706	0.32831
2012	Barracks	01/1371	gari	5	B	0.303993	10.9939	3.04975	0.305055
2012	Barracks	01/1371	gari	5	C	0.353372	10.464	2.96447	0.317072
2012	Barracks	01/1371	juice during grating	6	A	0.0960628	4.85989	1.72386	0.374477
2012	Barracks	01/1371	juice during grating	6	B	0.0550281	2.40956	0.978951	0.429116
2012	Barracks	01/1371	juice during grating	6	C	0.0682858	3.05922	1.11397	0.386457
2012	IITA	01/1214	peeled roots	1	A	0.878185	3.61452	1.65385	0.700519
2012	IITA	01/1214	peeled roots	1	B	0.92088	3.62184	1.70913	0.726154
2012	IITA	01/1214	peeled roots	1	C	0.883454	3.46484	1.58543	0.712554
2012	IITA	01/1214	grated mash	2	A	0.756818	3.19705	1.75446	0.785497
2012	IITA	01/1214	grated mash	2	B	0.825564	3.38645	1.83682	0.786186
2012	IITA	01/1214	grated mash	2	C	0.758204	2.99836	1.60186	0.787118
2012	IITA	01/1214	fermented mash	3	A	0.797078	3.20291	1.52669	0.725518
2012	IITA	01/1214	fermented mash	3	B	0.829082	3.77621	1.75977	0.68557
2012	IITA	01/1214	fermented mash	3	C	1.02933	4.00848	2.31712	0.834844
2012	IITA	01/1214	pressed & fermented mash	4	A	2.16166	7.28229	3.69748	0.804573
2012	IITA	01/1214	pressed & fermented mash	4	B	2.09545	7.87391	3.90621	0.76222
2012	IITA	01/1214	pressed & fermented mash	4	C	2.22471	7.7654	4.38614	0.851321
2012	IITA	01/1214	gari	5	A	4.15076	11.5454	6.5321	0.925291
2012	IITA	01/1214	gari	5	B	5.85319	16.1095	7.35094	0.819648
2012	IITA	01/1214	gari	5	C	3.94755	10.9844	5.55095	0.864728
2012	IITA	01/1214	juice during grating	6	A	0.0995262	3.15464	1.75516	0.587922
2012	IITA	01/1214	juice during grating	6	B	0.0842058	3.15202	1.85665	0.615751
2012	IITA	01/1214	juice during grating	6	C
2012	IITA	01/1368	peeled roots	1	A	0.998653	3.87085	1.83911	0.733113
2012	IITA	01/1368	peeled roots	1	B	1.00601	3.92252	1.88008	0.735774
2012	IITA	01/1368	peeled roots	1	C	0.909657	3.70133	1.77483	0.725277
2012	IITA	01/1368	grated mash	2	A	0.68195	2.54504	1.18487	0.733513
2012	IITA	01/1368	grated mash	2	B	0.834351	3.14966	1.513	0.745273
2012	IITA	01/1368	grated mash	2	C	0.744315	2.97639	1.32889	0.696549
2012	IITA	01/1368	fermented mash	3	A	0.531129	2.17133	0.782771	0.605114
2012	IITA	01/1368	fermented mash	3	B	0.622501	2.6814	1.0149	0.61065
2012	IITA	01/1368	fermented mash	3	C	0.768659	3.21635	1.27446	0.63523
2012	IITA	01/1368	pressed & fermented mash	4	A
2012	IITA	01/1368	pressed & fermented mash	4	B	1.73545	6.34935	0.0480412	0.280894
2012	IITA	01/1368	pressed & fermented mash	4	C	1.33965	4.64076	1.95841	0.71067
2012	IITA	01/1368	gari	5	A	2.62757	8.05987	3.6993	0.784984
2012	IITA	01/1368	gari	5	B	3.06865	9.81963	4.46731	0.767437
2012	IITA	01/1368	gari	5	C	2.90883	9.41726	4.26619	0.761902
2012	IITA	01/1368	juice during grating	6	A	0.101914	4.29638	2.08795	0.509701
2012	IITA	01/1368	juice during grating	6	B	0.0963767	3.77473	1.74139	0.486861
2012	IITA	01/1368	juice during grating	6	C	0.101202	4.14972	1.96463	0.497824
2013	IITA	01/1368	peeled roots	1	A	1.66513	5.2065	2.20897	0.74409
2013	IITA	01/1368	peeled roots	1	B	1.42464	5.25859	1.92685	0.637336
2013	IITA	01/1368	peeled roots	1	C	1.44739	4.45683	1.7004	0.706284
2013	IITA	01/1368	grated mash	2	A	1.36837	4.48396	1.57414	0.656231
2013	IITA	01/1368	grated mash	2	B	0.268012	4.36307	1.70879	0.453077
2013	IITA	01/1368	grated mash	2	C	0.250642	4.1597	1.52616	0.427146
2013	IITA	01/1368	fermented mash	3	A	0.30909	4.65214	1.66512	0.424365
2013	IITA	01/1368	fermented mash	3	B	1.21926	4.63697	1.66711	0.622468
2013	IITA	01/1368	fermented mash	3	C	1.1861	4.81436	1.66106	0.59139
2013	IITA	01/1368	pressed & fermented mash	4	A	1.60078	6.19563	1.98942	0.579473
2013	IITA	01/1368	pressed & fermented mash	4	B	1.54706	6.07382	2.06592	0.594845
2013	IITA	01/1368	pressed & fermented mash	4	C	1.46091	5.4928	1.82368	0.597979
2013	IITA	01/1368	gari	5	A	4.10339	10.2597	4.00269	0.790089
2013	IITA	01/1368	gari	5	B	2.78951	10.8306	4.39126	0.663009
2013	IITA	01/1368	gari	5	C	3.22	8.82273	3.61701	0.774931
2012	IITA	01/1371	peeled roots	1	A	0.943919	4.23073	1.67534	0.619103
2012	IITA	01/1371	peeled roots	1	B	1.031	4.28516	1.7516	0.649358
2012	IITA	01/1371	peeled roots	1	C	0.988684	4.10672	1.64287	0.640793
2012	IITA	01/1371	grated mash	2	A	0.944402	3.98609	1.87009	0.706077
2012	IITA	01/1371	grated mash	2	B	0.886776	3.88563	1.80232	0.692061
2012	IITA	01/1371	grated mash	2	C	0.865273	3.7986	1.6843	0.671188
2012	IITA	01/1371	fermented mash	3	A	0.486187	2.47584	0.787012	0.514248
2012	IITA	01/1371	fermented mash	3	B	0.571272	2.79393	0.967944	0.550915
2012	IITA	01/1371	fermented mash	3	C	0.758391	3.79453	1.55756	0.61034
2012	IITA	01/1371	pressed & fermented mash	4	A	1.02306	4.57721	1.70532	0.596079
2012	IITA	01/1371	pressed & fermented mash	4	B	1.63608	6.83888	2.71274	0.635897
2012	IITA	01/1371	pressed & fermented mash	4	C	1.50519	6.99184	2.7244	0.604933
2012	IITA	01/1371	gari	5	A	5.8293	16.213	7.06816	0.795503
2012	IITA	01/1371	gari	5	B	4.20554	11.703	5.98493	0.870755
2012	IITA	01/1371	gari	5	C	4.0106	10.6239	5.36891	0.882867
2012	IITA	01/1371	juice during grating	6	A	0.0106971	0.382528	0.125519	0.356095
2012	IITA	01/1371	juice during grating	6	B	0.121031	4.17775	2.04815	0.519223
2012	IITA	01/1371	juice during grating	6	C	0.110677	3.934	1.86331	0.501776
2013	IITA	01/1371	peeled roots	1	A	1.20661	7.63135	1.30233	0.328767
2013	IITA	01/1371	peeled roots	1	B	1.00936	6.33949	1.28774	0.362349
2013	IITA	01/1371	peeled roots	1	C	1.32039	6.45749	2.15209	0.537744
2013	IITA	01/1371	grated mash	2	A	1.29011	5.16447	1.58979	0.557638
2013	IITA	01/1371	grated mash	2	B	1.43835	5.57877	1.7256	0.56714
2013	IITA	01/1371	grated mash	2	C	0.130812	2.29242	0.726546	0.373996
2013	IITA	01/1371	fermented mash	3	A	1.20603	6.02049	1.6091	0.467591
2013	IITA	01/1371	fermented mash	3	B	1.27268	7.03005	1.74578	0.429365
2013	IITA	01/1371	fermented mash	3	C	0.0199619	6.35154	1.67745	0.267245
2013	IITA	01/1371	pressed & fermented mash	4	A	4.08102	8.44379	2.07611	0.729191
2013	IITA	01/1371	pressed & fermented mash	4	B	3.98404	8.58097	2.20067	0.720748
2013	IITA	01/1371	pressed & fermented mash	4	C	3.81207	10.2229	2.47875	0.615365
2013	IITA	01/1371	gari	5	A	4.63139	13.8928	4.39376	0.649628
2013	IITA	01/1371	gari	5	B	5.29615	16.6834	5.34554	0.637863
2013	IITA	01/1371	gari	5	C	4.42962	12.9897	4.27006	0.669739
2013	IITA	01/1412	peeled roots	1	A	0.295177	3.6154	2.34327	0.729781
2013	IITA	01/1412	peeled roots	1	B	1.23077	3.87354	2.28074	0.906537
2013	IITA	01/1412	peeled roots	1	C	0.956745	3.23937	1.75406	0.836829
2013	IITA	01/1412	grated mash	2	A	0.338104	3.51363	1.63694	0.562108
2013	IITA	01/1412	grated mash	2	B	1.07244	3.87221	1.84838	0.754302
2013	IITA	01/1412	grated mash	2	C	1.00477	3.20478	1.6603	0.831593
2013	IITA	01/1412	fermented mash	3	A	1.09697	4.35811	1.81093	0.667239
2013	IITA	01/1412	fermented mash	3	B	0.817013	3.74621	1.18566	0.534587
2013	IITA	01/1412	fermented mash	3	C	1.08055	2.99076	1.38672	0.824962
2013	IITA	01/1412	pressed & fermented mash	4	A	1.33099	5.72237	2.06373	0.593235
2013	IITA	01/1412	pressed & fermented mash	4	B	1.4349	5.23446	1.93108	0.643043
2013	IITA	01/1412	pressed & fermented mash	4	C	1.49238	4.95299	2.15151	0.735695
2013	IITA	01/1412	gari	5	A	3.94018	10.4299	4.68492	0.826961
2013	IITA	01/1412	gari	5	B	4.52621	12.466	5.56922	0.809838
2013	IITA	01/1412	gari	5	C	2.82377	12.0336	4.83747	0.636652
2012	Iseyin	01/1371	peeled roots	1	a	0.0869537	4.9978	1.22595	0.262696
2012	Iseyin	01/1371	peeled roots	1	b	0.0961988	5.77287	1.39162	0.257727
2012	Iseyin	01/1371	peeled roots	1	c	0.120585	6.5066	1.57424	0.260478
2012	Iseyin	01/1371	grated mash	2	A	0.100471	5.90944	1.57856	0.284128
2012	Iseyin	01/1371	grated mash	2	B	0.124124	5.48482	1.64584	0.322702
2012	Iseyin	01/1371	grated mash	2	C	0.118598	5.206	1.54519	0.319589
2012	Iseyin	01/1371	fermented mash	3	A	0.110261	6.00997	1.77686	0.313999
2012	Iseyin	01/1371	fermented mash	3	B	0.106566	6.23458	1.71653	0.292416
2012	Iseyin	01/1371	fermented mash	3	C	0.126187	5.84167	1.6	0.295496
2012	Iseyin	01/1371	pressed & fermented mash	4	A	0.125784	7.5353	1.99746	0.281772
2012	Iseyin	01/1371	pressed & fermented mash	4	B	0.119516	6.39986	1.68986	0.282721
2012	Iseyin	01/1371	pressed & fermented mash	4	C	0.12718	7.20799	1.86055	0.275767
2012	Iseyin	01/1371	gari	5	A	0.411433	10.7748	3.69748	0.381344
2012	Iseyin	01/1371	gari	5	B	0.391083	10.1382	3.61521	0.395166
2012	Iseyin	01/1371	gari	5	C	0.379929	11.1002	3.74435	0.371548
2012	Iseyin	01/1371	juice during grating	6	A	0.0994513	5.07314	1.70245	0.355185
2012	Iseyin	01/1371	juice during grating	6	B	0.0927041	3.94799	1.51458	0.407115
2012	Iseyin	01/1371	juice during grating	6	C	0.0861447	3.94497	1.54728	0.414052

## Sheet: Fig.1
	Average of TR	Average of Percentage material loss (PY)	Average of Dry matter	Dry mass	moisture	Water	StdDev of Percentage material loss (PY)	Stderror of Percentage material loss (PY)	Stdev TR	Stderror TR
Peeled roots	1	0.689	0.328	0.225992	0.672	0.463008	0.0452184	0.0150728	0	0
Grated mash	0.912072	0.658	0.321	0.211218	0.679	0.446782	0.0499563	0.0166521	0.125336	0.0417787
Fermented mash	0.749584	0.53	0.382	0.20246	0.618	0.32754	0.0311986	0.0103995	0.140397	0.046799
Pressed & fermented mash	0.669033	0.369	0.505	0.186345	0.495	0.182655	0.0298808	0.00996027	0.111102	0.037034
Gari	0.453674	0.188	0.901	0.169388	0.099	0.018612	0.0144576	0.00481919	0.0629983	0.0209994

## Sheet: Fig.2
			Average of Trans-B-carotene True retention	Average of Percentage material loss	Average of Dry matter	dry mass (related to dry matter and perc loss)	moisture (1-dry matter)	water=percentage mat - dry mass					StdDev of Trans-B-carotene True retention	StdDev of Percentage material loss
2012	01/1368	Peeled roots	1	0.660934	0.271754	0.179612	0.728246	0.481322		2012	01/1368	Peeled roots	0	0.00607098	0	0.00350508
2012	01/1368	Grated mash	0.667674	0.583651	0.1926	0.112411	0.8074	0.47124		2012	01/1368	Grated mash	0.0886983	0.0170041	0.05121	0.00981734
2012	01/1368	Fermented mash	0.467643	0.438043	0.269145	0.117897	0.730855	0.320146		2012	01/1368	Fermented mash	0.107837	0.00701426	0.0622596	0.00404969
2012	01/1368	Pressed & fermented mash	0.471394	0.215281	0.474828	0.102222	0.525172	0.11306		2012	01/1368	Pressed & fermented mash	0.0497647	0.0145112	0.0287317	0.00837804
2012	01/1368	Gari	0.366767	0.102055	0.855673	0.0873258	0.144327	0.0147293		2012	01/1368	Gari	0.039327	0.00384727	0.0227054	0.00222122
2012	01/1371	Peeled roots	1	0.718758	0.162514	0.116808	0.837486	0.60195		2012	01/1371	Peeled roots	0	0.0249867	0	0.0144261
2012	01/1371	Grated mash	0.822468	0.639355	0.151019	0.0965549	0.848981	0.5428		2012	01/1371	Grated mash	0.0150562	0.022839	0.0086927	0.0131861
2012	01/1371	Fermented mash	0.496854	0.496003	0.196349	0.09739	0.803651	0.398613		2012	01/1371	Fermented mash	0.122315	0.0225066	0.0706188	0.0129942
2012	01/1371	Pressed & fermented mash	0.361676	0.177458	0.439437	0.0779815	0.560563	0.0994765		2012	01/1371	Pressed & fermented mash	0.089778	0.00288214	0.0518333	0.001664
2012	01/1371	Gari	0.336468	0.0796696	0.89245	0.0711011	0.10755	0.00856846		2012	01/1371	Gari	0.0628198	0.00323058	0.036269	0.00186517
2012	01/1412	Peeled roots	1	0.69089	0.202108	0.139635	0.797892	0.551255		2012	01/1412	Peeled roots	0	0.051543	0	0.0297584
2012	01/1412	Grated mash	0.765758	0.589922	0.196125	0.115698	0.803875	0.474223		2012	01/1412	Grated mash	0.0471343	0.0225827	0.027213	0.0130381
2012	01/1412	Fermented mash	0.600914	0.399444	0.238443	0.0952447	0.761557	0.304199		2012	01/1412	Fermented mash	0.12345	0.00571441	0.071274	0.00329921
2012	01/1412	Pressed & fermented mash	0.563659	0.180075	0.476546	0.0858143	0.523454	0.0942611		2012	01/1412	Pressed & fermented mash	0.0903859	0.00813865	0.0521843	0.00469885
2012	01/1412	Gari	0.460668	0.0872372	0.889119	0.0775642	0.110881	0.00967299		2012	01/1412	Gari	0.127017	0.00824544	0.0733334	0.00476051
2013	01/1368	Peeled roots	1	0.709277	0.357226	0.253372	0.642774	0.455904		2013	01/1368	Peeled roots	0	0.0679587	0	0.039236
2013	01/1368	Grated mash	0.851145	0.689491	0.30766	0.212129	0.69234	0.477362		2013	01/1368	Grated mash	0.052535	0.0566027	0.0303311	0.0326796
2013	01/1368	Fermented mash	0.728945	0.541824	0.35163	0.190522	0.64837	0.351302		2013	01/1368	Fermented mash	0.102103	0.0485508	0.058949	0.0280308
2013	01/1368	Pressed & fermented mash	0.618015	0.367106	0.519017	0.190534	0.480983	0.176572		2013	01/1368	Pressed & fermented mash	0.0244116	0.0286297	0.0140941	0.0165294
2013	01/1368	Gari	0.496358	0.175535	0.928209	0.162933	0.0717909	0.0126018		2013	01/1368	Gari	0.0212937	0.0147541	0.0122939	0.00851829
2013	01/1371	Peeled roots	1	0.680378	0.277506	0.188809	0.722494	0.491569		2013	01/1371	Peeled roots	0	0.0332902	0	0.0192201
2013	01/1371	Grated mash	0.604446	0.643037	0.284181	0.182739	0.715819	0.460298		2013	01/1371	Grated mash	0.259178	0.0176972	0.149637	0.0102175
2013	01/1371	Fermented mash	0.710794	0.502696	0.321065	0.161398	0.678935	0.341298		2013	01/1371	Fermented mash	0.128214	0.0277144	0.0740242	0.0160009
2013	01/1371	Pressed & fermented mash	0.628687	0.316044	0.507122	0.160273	0.492878	0.155771		2013	01/1371	Pressed & fermented mash	0.138373	0.0243339	0.0798895	0.0140492
2013	01/1371	Gari	0.490689	0.154861	0.902196	0.139715	0.0978044	0.0151461		2013	01/1371	Gari	0.0985654	0.00929521	0.0569068	0.00536659
2013	01/1412	Peeled roots	1	0.760977	0.278111	0.211636	0.721889	0.549341		2013	01/1412	Peeled roots	0	0.0445165	0	0.0257016
2013	01/1412	Grated mash	0.918697	0.707715	0.249106	0.176296	0.750894	0.531419		2013	01/1412	Grated mash	0.026961	0.0260455	0.0155659	0.0150374
2013	01/1412	Fermented mash	0.675152	0.499254	0.351799	0.175637	0.648201	0.323617		2013	01/1412	Fermented mash	0.0858069	0.0404584	0.0495407	0.0233586
2013	01/1412	Pressed & fermented mash	0.586534	0.299844	0.548883	0.164579	0.451117	0.135265		2013	01/1412	Pressed & fermented mash	0.0804998	0.0362157	0.0464766	0.0209092
2013	01/1412	Gari	0.650874	0.151112	0.912149	0.137836	0.0878511	0.0132753		2013	01/1412	Gari	0.124392	0.0199056	0.0718177	0.0114925
Average of Cis/trans	Column Labels
	2012			2012 Total	2013
Row Labels	01/1368	01/1371	01/1412		01/1368	01/1371	01/1412
peeled roots	0.731388	0.636418	0.713075	0.693627	0.695903	0.40962	0.824382
grated mash	0.725112	0.689776	0.786267	0.733718	0.512151	0.499592	0.716001
fermented mash	0.616998	0.558501	0.748644	0.641381	0.546074	0.388067	0.675596
pressed & fermented mash	0.495782	0.612303	0.806038	0.655823	0.590766	0.688434	0.657324
gari	0.771441	0.849708	0.869889	0.830346	0.742676	0.65241	0.757817
		TR in gari	Dry matter in roots
	01/1368-2012	0.366767	0.271754
	01/1371-2012	0.336468	0.162514
	01/1412-2012	0.460668	0.202108
	01/1368-2013	0.496358	0.357226
	01/1371-2013	0.490689	0.277506
	01/1412-2013	0.650874	0.278111
		no significant correlation at 0.05
		mean TR	Dry matter in roots
	01/1368-2012	0.603503	0.271754
	01/1371-2012	0.603493	0.162514
	01/1412-2012	0.6782	0.202108
	01/1368-2013	0.738893	0.357226
	01/1371-2013	0.686923	0.277506
	01/1412-2013	0.766251	0.278111
		no significant correlation at 0.05
Row Labels	Average of peeling time	StdDev of peeling time	Average of washing time	StdDev of washing time2	Average of grating time	StdDev of grating time2	Average of fermenting time or refermentation (fufu)		StdDev of fermenting time or refermentation (fufu)2	Average of pressing time	StdDev of pressing time2	Average of sifting time	StdDev of sifting time2	Average of flash drying, cooking or roasting time	StdDev of flash drying, cooking or roasting time2	Average of milling or sieving time	StdDev of milling or sieving time2
2012	0.257407	0.049051	0.0592593	0.0115446	0.105556	0.0177667	43.1907		0.576809	1.59815	0.360139	0.0518519	0.0124226	0.224074	0.0115446	0.0333333	0
01/1368	0.3	0.0243975	0.0611111	0.0081325	0.116667	0.0140859	43.1222		0.201351	1.67778	0.349698	0.0444444	0.0081325	0.227778	0.0081325	0.0333333	4.97813e-10
01/1371	0.2	0.0140859	0.0555556	0.0081325	0.111111	0.0081325	42.5889		0.127034	1.91667	2.25284e-08	0.05	7.04014e-10	0.227778	0.0081325	0.0333333	4.97813e-10
01/1412	0.272222	0.03253	0.0611111	0.016265	0.0888889	0.016265	43.8611		0.33816	1.2	2.75916e-08	0.0611111	0.016265	0.216667	0.0140859	0.0333333	4.97813e-10
2013	0.542593	0.173866	0.0555556	0.0225374	0.0333333	0.0112687	42.3463		0.366864	3.5	0	0.0166667	0	0.648148	0.158654	0.0962963	0.0442057
01/1368	0.65	0.0284268	0.0611111	0.0164122	0.0333333	5.61609e-10	42.3		0.0246183	3.5	0	0.0166667	2.80804e-10	0.594444	0.0967485	0.122222	0.0574427
01/1371	0.538889	0.164736	0.0666667	0.0284268	0.0333333	0.0142134	41.9444		0.122543	3.5	0	0.0166667	2.80804e-10	0.783333	0.178093	0.0888889	0.0082061
01/1412	0.438889	0.209537	0.0388889	0.0082061	0.0333333	0.0142134	42.7944		0.122543	3.5	0	0.0166667	2.80804e-10	0.566667	0.0932034	0.0777778	0.0410305
Grand Total	0.384156	0.186765	0.0576132	0.0172903	0.0734568	0.0391558	42.8154		0.648185	2.44342	0.987722	0.036214	0.0198589	0.412551	0.236739	0.0613169	0.0429654
		2012				2013
Row Labels	01/1368	01/1371	01/1412	01/1368	01/1371	01/1412	Grand Total
Average of peeling time	0.3	0.2	0.272222	0.65	0.538889	0.438889	0.384156
StdDev of peeling time	0.0243975	0.0140859	0.03253	0.0284268	0.164736	0.209537	0.186765
Average of washing time	0.0611111	0.0555556	0.0611111	0.0611111	0.0666667	0.0388889	0.0576132
StdDev of washing time2	0.0081325	0.0081325	0.016265	0.0164122	0.0284268	0.0082061	0.0172903
Average of grating time	0.116667	0.111111	0.0888889	0.0333333	0.0333333	0.0333333	0.0734568
StdDev of grating time2	0.0140859	0.0081325	0.016265	5.61609e-10	0.0142134	0.0142134	0.0391558
Average of fermenting time or refermentation (fufu)	43.1222	42.5889	43.8611	42.3	41.9444	42.7944	42.8154
StdDev of fermenting time or refermentation (fufu)2	0.201351	0.127034	0.33816	0.0246183	0.122543	0.122543	0.648185
Average of pressing time	1.67778	1.91667	1.2	3.5	3.5	3.5	2.44342
StdDev of pressing time2	0.349698	2.25284e-08	2.75916e-08	0	0	0	0.987722
Average of sifting time	0.0444444	0.05	0.0611111	0.0166667	0.0166667	0.0166667	0.036214
StdDev of sifting time2	0.0081325	7.04014e-10	0.016265	2.80804e-10	2.80804e-10	2.80804e-10	0.0198589
Average of flash drying, cooking or roasting time	0.227778	0.227778	0.216667	0.594444	0.783333	0.566667	0.412551
StdDev of flash drying, cooking or roasting time2	0.0081325	0.0081325	0.0140859	0.0967485	0.178093	0.0932034	0.236739
Average of milling or sieving time	0.0333333	0.0333333	0.0333333	0.122222	0.0888889	0.0777778	0.0613169
StdDev of milling or sieving time2	4.97813e-10	4.97813e-10	4.97813e-10	0.0574427	0.0082061	0.0410305	0.0429654
	Average of trans B-carotene	Average of 13-cis b-carotene	Average of 9-cis b-carotene	Average of Cis/trans	StdDev of trans B-carotene	StdDev of 13-cis b-carotene	StdDev of 9-cis b-carotene		StdDev of Cis/trans
2012
01/1368
peeled roots	3.83157	0.971441	1.83134	0.731388	0.115706	0.0536323	0.0530501		0.0054572
grated mash	2.89036	0.753538	1.34225	0.725112	0.311353	0.0766179	0.164473		0.0254253
fermented mash	2.68969	0.640763	1.02404	0.616998	0.52256	0.119813	0.245974		0.0160304
pressed & fermented mash	5.49506	1.53755	1.00322	0.495782	1.20815	0.279877	1.35083		0.303898
gari	9.09892	2.86835	4.14427	0.771441	0.922058	0.223309	0.398256		0.0120505
01/1371
peeled roots	4.20754	0.987868	1.68994	0.636418	0.0914534	0.0435471	0.0558143		0.0155951
grated mash	3.89011	0.898817	1.78557	0.689776	0.0938252	0.0409154	0.0940183		0.0175567
fermented mash	3.02143	0.605283	1.10417	0.558501	0.68815	0.139253	0.402932		0.0484928
pressed & fermented mash	6.13598	1.38811	2.38082	0.612303	1.35209	0.322843	0.585032		0.0209072
gari	12.8466	4.68181	6.14067	0.849708	2.96483	0.99852	0.860266		0.0473323
01/1412
peeled roots	3.56706	0.894173	1.64947	0.713075	0.0886046	0.0232787	0.0619664		0.0128256
grated mash	3.19396	0.780195	1.73105	0.786267	0.194067	0.0392962	0.119218		0.000813542
fermented mash	3.66253	0.885163	1.86786	0.748644	0.414643	0.125873	0.406153		0.0772773
pressed & fermented mash	7.64053	2.1606	3.99661	0.806038	0.314954	0.0646366	0.353119		0.0445687
gari	12.8798	4.6505	6.47799	0.869889	2.81107	1.0465	0.901214		0.0530101
2013
01/1368
peeled roots	4.97397	1.51239	1.94541	0.695903	0.448615	0.132772	0.254792		0.0541288
grated mash	4.33558	0.629008	1.60303	0.512151	0.163866	0.640366	0.0946823		0.125448
fermented mash	4.70116	0.904814	1.66443	0.546074	0.0983278	0.516179	0.00308027		0.106543
pressed & fermented mash	5.92075	1.53625	1.95967	0.590766	0.375586	0.07056	0.123834		0.00990467
gari	9.971	3.37096	4.00365	0.742676	1.03459	0.669821	0.38713		0.0694089
01/1371
peeled roots	6.80944	1.17878	1.58072	0.40962	0.71423	0.157369	0.494874		0.112222
grated mash	4.34522	0.953092	1.34731	0.499592	1.7898	0.715962	0.54187		0.108872
fermented mash	6.46736	0.832893	1.67744	0.388067	0.514648	0.704807	0.0683406		0.106366
pressed & fermented mash	9.08256	3.95905	2.25184	0.688434	0.989954	0.136207	0.206142		0.0634205
gari	14.5219	4.78572	4.66979	0.65241	1.92554	0.45341	0.588477		0.0161191
01/1412
peeled roots	3.5761	0.827563	2.12602	0.824382	0.318906	0.480987	0.323646		0.0890332
grated mash	3.53021	0.805105	1.7152	0.716001	0.334022	0.405847	0.11592		0.138765
fermented mash	3.69836	0.998178	1.4611	0.675596	0.684928	0.157108	0.319201		0.145368
pressed & fermented mash	5.30327	1.41942	2.04877	0.657324	0.38928	0.0818015	0.110975		0.0722955
gari	11.6432	3.76338	5.03054	0.757817	1.07275	0.864882	0.472708		0.105281
Row Labels	Average of 13cis/trans	Average of 9cis/trans
2012	0.265529	0.446704
01/1368	0.269164	0.411292
peeled roots	0.25341	0.477978
grated mash	0.260976	0.464136
fermented mash	0.238584	0.378415
pressed & fermented mash	0.280999	0.214784
gari	0.315797	0.455644
01/1371	0.251501	0.41784
peeled roots	0.234819	0.401599
grated mash	0.230977	0.458799
fermented mash	0.200235	0.358266
pressed & fermented mash	0.226007	0.386296
gari	0.365469	0.484239
01/1412	0.276164	0.508618
peeled roots	0.250732	0.462344
grated mash	0.24446	0.541807
fermented mash	0.241734	0.506909
pressed & fermented mash	0.283151	0.522887
gari	0.360744	0.509145
01/1368-2013	0.247975	0.36954
peeled roots	0.305164	0.39074
grated mash	0.142284	0.369867
fermented mash	0.191917	0.354158
pressed & fermented mash	0.259683	0.331083
gari	0.340826	0.401851
01/1371	0.252222	0.275403
peeled roots	0.173935	0.235685
grated mash	0.188231	0.31136
fermented mash	0.128166	0.259901
pressed & fermented mash	0.440167	0.248268
gari	0.330609	0.3218
01/1412	0.266405	0.459819
peeled roots	0.231577	0.592806
grated mash	0.228902	0.487099
fermented mash	0.277031	0.398565
pressed & fermented mash	0.269343	0.387982
gari	0.325173	0.432644
Row Labels	Average of trans B-carotene	Average of 13-cis b-carotene	Average of 9-cis b-carotene
01/1368	5.38721	1.47026	2.0883
1	4.40277	1.24191	1.88837
2	3.61297	0.691273	1.47264
3	3.69542	0.772789	1.34424
4	5.75047	1.53677	1.57709
5	9.53496	3.11966	4.07396
01/1371	7.13282	2.02714	2.46283
1	5.50849	1.08333	1.63533
2	4.11767	0.925954	1.56644
3	4.7444	0.719088	1.39081
4	7.60927	2.67358	2.31633
5	13.6843	4.73377	5.40523
01/1412	5.8695	1.71843	2.81046
1	3.57158	0.860868	1.88775
2	3.36208	0.79265	1.72313
3	3.68045	0.94167	1.66448
4	6.4719	1.79001	3.02269
5	12.2615	4.20694	5.75427

## Sheet: Fig.3
		Row Labels	Grated mash TR	Grated juice TR
juice during grating	Atiba	01/1371	0.821732	0.0258424
juice during grating	Barracks	01/1371	0.901279	0.0200994
juice during grating	Iseyin	01/1371	0.857504	0.021003
juice during grating	IITA	01/1368	0.667674	0.124503
juice during grating	IITA	01/1371	0.822468	0.0675523
juice during grating	IITA	01/1412	0.765758	0.102777

## Sheet: Fig.5
				Dry matter in roots	TR in pressed & fermented mash	TR in gari	Roasting temperature
2012	01/1371	1-Atiba	01/1371=A-Atiba	0.328156	0.550028	0.384912	99.3333
2012	01/1371	2-Barracks	01/1371-A-Barracks	0.328156	0.727599	0.482258	88.3333
2012	01/1371	3-Iseyin	01/1371-A-Iseyin	0.328156	0.617752	0.493852	89
2012	01/1214	4-IITA	01/1412-B-S1	0.202108	0.563659	0.460668	91.6667
2013	01/1214	4-IITA	01/1412-B-S2	0.278111	0.586534	0.650874	82.5
2012	01/1368	4-IITA	01/1368-B-S1	0.271754	0.471394	0.366767	97.6667
2013	01/1368	4-IITA	01/1368-B-S2	0.357226	0.618015	0.496358	84.5
2012	01/1371	4-IITA	01/1371-B-S1	0.162514	0.361676	0.336468	89
2013	01/1371	4-IITA	01/1371-B-S2	0.277506	0.628687	0.490689	76.7
